# Supplementary material for: Antifungal Policy and Practice Across Five Countries: A Qualitative Review
Source: J Fungi (Basel). 2025 Feb 19;11(2):162. doi: 10.3390/jof11020162 (PMC11856614; doi:10.3390/jof11020162)
Supplement: Supplementary file 1 [file jof-11-00162-s001.zip]

Archive with 1 entries (1 files):
- jof-3392706-supplementary.pdf
